# Supplementary material for: Natural History of Untreated Retinoblastoma
Source: Cancers (Basel). 2021 Jul 21;13(15):3646. doi: 10.3390/cancers13153646 (PMC8344972; doi:10.3390/cancers13153646)
Supplement: Supplementary file 1 [file cancers-13-03646-s001.zip]

Archive with 1 entries (1 files):
- cancers-1275621-SI.xlsx
