# Supplementary material for: Natural History of Untreated Retinoblastoma
Source: Cancers (Basel). 2021 Jul 21;13(15):3646. doi: 10.3390/cancers13153646 (PMC8344972; doi:10.3390/cancers13153646)
Supplement: Supplementary file 1 [file cancers-13-03646-s001.zip › cancers-1275621-SI.xlsx]

## Sheet: Raw Data
Patient #	Laterality	IIRC	Fisrt sigh	Follow-up	Lag time from first sign to DX	From diagnosis to orbital Tumor	From diagnosis to metastasis	From diagnosis to death	From orbital Tumor to metastasis	From orbital tumor to death	From metastasis to death
1	OU	B/D	Leucocoria	12.6	1.5	21.3333	23.9	29.2	2.56667	7.86667	5.3
2	OU	?/?	Leucocoria	2.5	0.5	11.5		19		7.5
3	OU	B/D	Leucocoria	0	4.26667			19.1
4	OU	E/D	Tearing	0	0.533333	27.0333	30.3	34.3	3.26667	7.26667	4
5	OU	E/C	Leucocoria	0	1.4	8.76667	9.76667	10.7667	1	2	1
6	OS	E	Red eye	0	0.266667	14.4		20.7333		6.33333
7	OU	E/D	Leucocoria	0	0.7		18	19			1
8	OU	E/D	Leucocoria	0	3.9			32.7333
9	OU	E/D	Leucocoria	0	8		42.3667	44.5			2.13333
10	OU	D/D	Leucocoria	0	0.233333	9.76667		13.7667		4
11	OU	D/D	Strabismus	0	1.76667	18.2333		22.6333		4.4
12	OU	E/D	Red eye	0	0.666667	13.6667	15.6667	20.1667	2	6.5	4.5
13	OU	D/E	Tearing	0	0.966667	5.86667		11.3		5.43333
14	OU	E/D	Low vision	0	0.666667	11.3333	12.3333	15.3	1	3.96667	2.96667
15	OD	E	Hypopyon	0	5.33333	2.66667		6.16667		3.5
16	OU	E/C	Red eye	0	0.366667			2.53333
17	OU	E/E	Leucocoria	5.2	2.3	13.9667	14.8333	16.6	0.866667	2.63333	1.76667
18	OS	E	Strabismus	0	8.36667			12.3
19	OU	D/D	Low vision	0	0.366667	4.63333		6.63333		2
20	OU	B/E	Leucocoria	0	1.26667	1.96667		21.1333		19.1667
21	OS	E+	Leucocoria	0	6.23333	0		7.53333		7.53333
22	OU	E+/E	Leucocoria	0	5.5	0	2.93333	3.83333	2.93333	3.83333	0.9
23	OD	E	Strabismus	0	11.6333	20.2		22.4		2.2
24	OU	D/E	Leucocoria	0	1.3		17.7	18.5333			0.833333
25	OU	D/E	Leucocoria	6.66667	1.86667	14.2333	17.2333	27.3	3	13.0667	10.0667
26	OD	E+	Tearing	0	1.2	0		9.63333		9.63333
27	OS	E	Red eye	0	2.7			12.4
28	OD	E+	Leucocoria	0	1.1	0		12.9		12.9
29	OS	E+	Leucocoria	0	11.3	0	4.23333	4.66667	4.23333	4.66667	0.433333
30	OD	E	Leucocoria	0	0.866667	6.26667		11.3667		5.1
31	OU	D/E	Leucocoria	23.1667	1	41		42.6667		1.66667
32	OU	D/A	Leucocoria	0	1.36667			24.8
33	OU	E/C	Red eye	0	0.9			11.5667
34	OU	?/?	Leucocoria	0	1.63333	13.9333		26.0667		12.1333
35	OD	D	Leucocoria	0	1.9	5.1		11.1		6
36	OU	E/B	Leucocoria	0	1.33333	24.2333		26.1333		1.9
37	OU	D/E	Leucocoria	0	7.1	22.3		25.5667		3.26667
38	OU	E/D	Health examination	0	0.166667			20.4
39	OU	E+/D	Buphthalmos	0	0.833333	0		8.66667		8.66667
40	OU	E/B	Leucocoria	0	0.6	20.8667		23.8667		3
41	OU	D/E	Red eye	0	0.733333	8.36667		10.7333		2.36667
42	OU	B/E	Trauma	5.86667	0			15.3
43	OD	E	Leucocoria	0	0.266667			6.56667
44	OU	E/E	Red eye	0	0.766667	4.7		6.7		2
